# Supplementary material for: The actin nucleation promoting factor WASH facilitates clathrin-independent endocytosis of human papillomaviruses
Source: EMBO Rep. 2025 Oct 10;26(22):5533–66. doi: 10.1038/s44319-025-00594-3 (PMC12635285; doi:10.1038/s44319-025-00594-3)
Supplement: Supplementary file 2 — Movie EV1 [file 44319_2025_594_MOESM2_ESM.zip › Movie EV1/readme Movie EV1.txt]

Movie EV1. Actin polymerization coincides with HPV16 internalization 
HeLa ATCC cells transfected with lifeact-EGFP (actin, green) were infected with HPV16-AF594 (HPV16, red) and imaged by live cell TIRF-M at 1 h p.i.. Movies were acquired with 0.5�Hz frame rate for 5 min and processed by background subtraction and mean filtering. Shown is the virus entry event characterized in Figure�2. Depicted are 200 frames corresponding to 1:40 min real time at a compression rate of 20 frames per seconds (fps). The virus internalizing during the movie is highlighted by a circle. Scale bar is 200 nm. 
