# Supplementary material for: The actin nucleation promoting factor WASH facilitates clathrin-independent endocytosis of human papillomaviruses
Source: EMBO Rep. 2025 Oct 10;26(22):5533–66. doi: 10.1038/s44319-025-00594-3 (PMC12635285; doi:10.1038/s44319-025-00594-3)
Supplement: Supplementary file 3 — Movie EV2 [file 44319_2025_594_MOESM3_ESM.zip]

Archive with 3 entries (2 files):
- Movie EV2/
- Movie EV2/Movie EV2.mov
- Movie EV2/readme Movie EV2.txt
