# Supplementary material for: The actin nucleation promoting factor WASH facilitates clathrin-independent endocytosis of human papillomaviruses
Source: EMBO Rep. 2025 Oct 10;26(22):5533–66. doi: 10.1038/s44319-025-00594-3 (PMC12635285; doi:10.1038/s44319-025-00594-3)
Supplement: Supplementary file 3 — Movie EV2 [file 44319_2025_594_MOESM3_ESM.zip › Movie EV2/readme Movie EV2.txt]

Movie EV2. Dynamin recruitment during CME resembles actin dynamics during HPV16 endocytosis 
HeLa ATCC cells co-transfected with mRFP-clathrin light chain (CLC, red) and EGFP-dynamin 2 (Dyn2, green) were imaged by live cell TIRF-M. Movies, acquired with 0.5�Hz frame rate for 5 min, were processed by background and mean filtering. Shown are 1:40 min (200 frames) of the CME event characterized in Figure S1 at a compression rate of 20 fps. The CLC of interest is marked by a circle. Scale bar is 200�nm. 
