# Supplementary material for: The actin nucleation promoting factor WASH facilitates clathrin-independent endocytosis of human papillomaviruses
Source: EMBO Rep. 2025 Oct 10;26(22):5533–66. doi: 10.1038/s44319-025-00594-3 (PMC12635285; doi:10.1038/s44319-025-00594-3)
Supplement: Supplementary file 4 — Movie EV3 [file 44319_2025_594_MOESM4_ESM.zip]

Archive with 4 entries (3 files):
- Movie EV3/
- Movie EV3/Movie EV3.mov
- Movie EV3/readme Movie EV3.txt
- __MACOSX/Movie EV3/._Suppl. Movie 3.mov
