# Supplementary material for: The actin nucleation promoting factor WASH facilitates clathrin-independent endocytosis of human papillomaviruses
Source: EMBO Rep. 2025 Oct 10;26(22):5533–66. doi: 10.1038/s44319-025-00594-3 (PMC12635285; doi:10.1038/s44319-025-00594-3)
Supplement: Supplementary file 4 — Movie EV3 [file 44319_2025_594_MOESM4_ESM.zip › Movie EV3/readme Movie EV3.txt]

Movie EV3. WASH co-internalizes with HPV16 
EGFP-WASH (WASH, green) was expressed in HeLa ATCC cells, which were subsequently infected with HPV16-AF647 (HPV16, red). Movies were acquired by live cell TIRF-M at 1 h p.i. for 5 min at 0.5 Hz frame rate. The virus entry event highlighted by a circle was characterized in Figure 4. Shown are 1:14 min (150�frames) with a compression rate of 20 frames per second. The movie was processed by background subtraction and mean filtering. Scale bar is 200 nm. 
